# Supplementary material for: Antimicrobial Diterpene Alkaloids from an Agelas citrina Sponge Collected in the Yucatán Peninsula
Source: Mar Drugs. 2022 Apr 28;20(5):298. doi: 10.3390/md20050298 (PMC9143306; doi:10.3390/md20050298)
Supplement: Supplementary file 1 [file marinedrugs-20-00298-s001.zip]

Archive with 1 entries (1 files):
- marinedrugs-1701671-supplementary.pdf
